# Supplementary material for: Activation and Functions of Col6a1+ Fibroblasts in Colitis-Associated Cancer
Source: Int J Mol Sci. 2023 Dec 21;25(1):148. doi: 10.3390/ijms25010148 (PMC10778587; doi:10.3390/ijms25010148)
Supplement: Supplementary file 1 [file ijms-25-00148-s001.zip › Table S1.xlsx]

## Sheet: Col6a1+GFP+ up
						Table S1: Pathway enrichment analysis details of the downregulated genes in Col6a1+ and Col6a1- CAFs versus normal fibroblasts.
GroupID	Category	Term	Description	LogP	Log(q-value)	Symbols	InTerm_InList
1_Summary	GO Biological Processes	GO:0001568	blood vessel development	-11.9843	-7.94814	Angpt4,Nr2f2,Cdh2,Cfh,Col18a1,Col4a2,Enpep,Ptk2,Foxs1,Flt1,Hey2,Itga7,Jag1,Lama1,Mef2c,Foxc1,Notch1,Notch4,Pdgfrb,Pgf,Prrx1,Cx3cl1,Abcc9,Thy1,Tie1,Apln,Tbx20,Nrarp,Ndnf,Adgra2,Cspg4,Pde2a,Adgrf5,Mrtfb,Gpr4,Apold1,Ccl11,Slc12a2,Sox10	39/-
2_Summary	Reactome Gene Sets	R-MMU-388396	GPCR downstream signalling	-10.8629	-7.19979	Adora2a,Cck,Drd1,S1pr3,Gcgr,Gngt2,Nmur1,Cxcl9,Ppy,Prkar1b,Ptgir,Rgs4,Rgs5,Ccl11,Cx3cl1,Trpc3,Trpc6,Ccl19,Apln,Arhgef7,Gng11,Cysltr2,Arhgef6,Dgkg,Pde4c,Arhgef17,Pde2a,Nmur2,Gpbar1,Gpr55,Gpr4,Sctr,Gpr176,Gipr	34/-
3_Summary	KEGG Pathway	mmu05410	Hypertrophic cardiomyopathy - Mus musculus (house mouse)	-9.94603	-6.45904	Cacna1c,Des,Dmd,Il6,Itga4,Itga7,Itgb3,Lama1,Sgca,Tgfb3,Itga1,Slc8a2,Itga10,Tpm4,Cdh2,Ctnna3,Angpt4,Col4a2,Ptk2,Fgf4,Flt1,Gngt2,Il2rg,Itgal,Ngf,Pdgfrb,Pgf,Pik3cd,Slc2a4,Vtn,Tbc1d1,Gng11,Atp1b2,Coro1a,Madcam1,Nid2,Tecta,Thy1,Ntn4,Sned1,Bdnf,Shc4,Cfh,Kifc3,Ptprf,Cx3cl1,Esam,Megf11,Pcdh19,Scarf1,Cdh26,H2-M9,Hey2,Jag1,Notch1,Notch4,Heyl,Myh11,Arhgef7,Arhgef6	60/-
4_Summary	GO Biological Processes	GO:0032835	glomerulus development	-8.16067	-4.93692	Cfh,Enpep,Jag1,Mef2c,Foxc1,Notch1,Pdgfrb,Heyl,Plce1,Gpr4,Cdh2,Hey2,Notch4,Sema5b,Sox10,Tbx20,Akna,Sema6d,Pgf,Itga4,Bdnf,Crlf1,Gcnt4,Kank2,Hoxb4,Sh2b3,Shc4,Adra1b,Tie1,Cspg4,Gpr55	31/-
5_Summary	GO Biological Processes	GO:0014031	mesenchymal cell development	-7.34992	-4.19871	Hey2,Foxc1,Notch1,Heyl,Tbx20,Angpt4,S1pr3,Jag1,Kcna5,Notch4,Ptp4a3,Nrip2,Nrarp,Dtx3,Mef2c,Tie1,Pde2a,Cacna1c,Ptk2,G6pd2,Rgs4,Pdgfrb,Prrx1,Adgrf5,Cfh,Mrtfb,Apold1,Gpr4,Serpine2,Abcc9,Apln,Fgf4,Pik3cd,Shc4,Adra1b,Myh11,Acan,Itga4,Akna	39/-
6_Summary	Reactome Gene Sets	R-MMU-418555	G alpha (s) signalling events	-6.88518	-3.82124	Adora2a,Drd1,Gcgr,Gngt2,Prkar1b,Ptgir,Gng11,Pde4c,Pde2a,Gpbar1,Sctr,Gpr176,Gipr,Adra1b,S1pr3,Cxcl9,Adgrf5,Gpr4,Nmur1,Gprc5b,Cysltr2,Nmur2,Cck,Ppy,Apln	25/-
7_Summary	GO Biological Processes	GO:0090066	regulation of anatomical structure size	-6.88227	-3.82124	Adora2a,Adra1b,Bdnf,Cacna1c,Coro1a,Drd1,Ptk2,Slc6a12,Gdi1,Kcna5,Kcnmb1,Foxc1,Ngf,Ccl11,Cx3cl1,Sema5b,Slc12a2,Apln,Stk39,Cdc42ep4,Esam,Lmod1,Itga1,Sema6d,Kank2,Kank4,Sctr,Rap1gap2	28/-
8_Summary	GO Biological Processes	GO:0034765	regulation of monoatomic ion transmembrane transport	-6.74187	-3.72948	Atp1b2,Cacna1c,Coro1a,Dmd,Drd1,G6pd2,Hrc,Itgb3,Kcna5,Kcnk4,Kcnmb1,Cxcl9,Ngf,Rgs4,Cx3cl1,Abcc9,Thy1,Trpc3,Trpc6,Cabp1,Stk39,Ehd3,Kcnq4,Tpcn2,Slc36a2,Adora2a,Pdgfrb,Serpine2,Aoc3,Fabp5,Mef2c,Ccl19,Plce1	33/-
9_Summary	GO Biological Processes	GO:0044057	regulation of system process	-6.67009	-3.72948	Adra1b,Cacna1c,Dmd,Drd1,Ptk2,Flt1,G6pd2,Hey2,Hrc,Il6,Kcna5,Fabp5,Mef2c,Notch1,Nrxn2,Pparg,Prkar1b,Rgs4,Cx3cl1,Sox10,Abcc9,Trpc3,Apln,Lmcd1,Stk39,Ehd3,Slc8a2,Ctnna3,Nmur2,Adora2a,Atp1b2,Bdnf,Cck,Kcnk4,Rgs7bp,Gpr88	36/-
10_Summary	GO Biological Processes	GO:1905562	regulation of vascular endothelial cell proliferation	-6.65646	-3.72948	Col18a1,Flt1,Itga4,Mef2c,Pparg,Apln,Nrarp,Nr2f2,Itgb3,Pgf,Pik3cd,Ccl11,Tie1,Il6,Jag1,Mmp12,Notch1,Tgfb3,Agap2,Gpbar1,Enpep,Fabp7,Klk8	23/-
11_Summary	GO Biological Processes	GO:0008015	blood circulation	-6.34231	-3.45737	Adora2a,Adra1b,Aoc3,Nr2f2,Cacna1c,Dmd,Drd1,Enpep,Ptk2,Kcna5,Kcnmb1,Foxc1,Ncf2,Pparg,Ptp4a3,Cx3cl1,Abcc9,Apln,Stk39,Tbx20,Itga1,Pde2a,Gpr4,Actg2,Myh11,Ptgir	26/-
12_Summary	GO Biological Processes	GO:0120035	regulation of plasma membrane bounded cell projection organization	-6.30148	-3.43427	Atp1b2,Bdnf,Cdh2,Cpeb1,Dmd,Ptk2,Gdi1,Il6,Ngf,Prrx1,Ptprf,Cx3cl1,Sema5b,Serpine2,Tgfb3,Thy1,Trpc6,Ccl19,Cdc42ep4,Gprc5b,Abi3,Ndnf,Plce1,Chn1,Dgkg,Cspg4,Ripor2,Sema6d,Rtn4rl2,Rap1gap2,Scarf1,Dleu2	32/-
13_Summary	Reactome Gene Sets	R-MMU-109582	Hemostasis	-6.14359	-3.34562	Angpt4,Ptk2,Gngt2,Serpind1,Hmg20b,Itga4,Itgal,Itgb3,Lcp2,Sh2b3,Prkar1b,Ptgir,Rasgrp2,Serpine2,Trpc3,Trpc6,Tubb3,Ehd3,Gng11,Esam,Dgkg,Slc8a2,Pde2a,Cenpe	24/-
14_Summary	GO Biological Processes	GO:0051345	positive regulation of hydrolase activity	-5.96254	-3.21591	Cck,Flt1,Nmur1,Mef2c,Ngf,Pdgfrb,Pparg,Rasgrp2,Rgs4,Ccl11,Cx3cl1,Thy1,Ccl19,Arhgef7,Ripk3,Tbc1d1,Chn1,Itga1,Ppargc1b,Hip1,Agap2,Gpr55,Acer2,Iqsec3,Rap1gap2,Eif2s1,Ripor2	27/-
15_Summary	WikiPathways	WP2573	Primary focal segmental glomerulosclerosis (FSGS)	-5.86219	-3.15335	Cd151,Cdh2,Ptk2,Itgb3,Jag1,Notch1,Trpc6,Vtn,Plce1,Dmd,Mmp12,St6gal1,Thy1,Ndnf,Acer2	15/-
16_Summary	GO Biological Processes	GO:1990868	response to chemokine	-5.81004	-3.13238	Sh2b3,Foxc1,Cxcl9,Ccl11,Cx3cl1,Slc12a2,Ccl19,Stk39,Ripor2,Coro1a,Itga4,Itgal,Aoc3,Flt1,Itga7,Madcam1,Itga1,Ptk2,Gngt2,Pik3cd,Rasgrp2,Gng11,Shc4,Itgb3,Pdgfrb,Sema6d,Il2rg,Il6,Adora2a,Slc7a2,Cfh,S1pr3,Notch1,Pparg,Ptgir,Gbp5,Cyp26b1,Crlf1,Grem2,Gbp2b,Cdc42ep4	41/-
17_Summary	GO Biological Processes	GO:0002011	morphogenesis of an epithelial sheet	-5.79638	-3.13238	Cd151,Hoxb4,Jag1,Lama1,Mmp12,Notch1,Tbx20,Hoxb2,Flt1,Il6,Notch4,Pgf,Ccl11,Slc12a2,Sox10,Tie1,Nrarp,Hey2,Mef2c,Foxc1,Heyl,Gcnt4,Hoxb3,Pdgfrb,Serpine2,Tgfb3,Vtn,Ripk3,Agap2,Mrtfb,Itgb3	31/-
18_Summary	GO Biological Processes	GO:2000147	positive regulation of cell motility	-5.75537	-3.11347	Angpt4,Aoc3,Cd151,Coro1a,Col18a1,Cpeb1,Drd1,Ptk2,Flt1,Itga4,Itgb3,Madcam1,Notch1,Pdgfrb,Pgf,Pik3cd,Ccl11,Cx3cl1,Sema5b,Thy1,Vtn,Ccl19,Stk39,Adgra2,Ripor2,Cfap69,Sema6d,Fgf4,St6gal1,Usp14,Mtus1,Ripk3	32/-
19_Summary	Reactome Gene Sets	R-MMU-397014	Muscle contraction	-5.34777	-2.77282	Actg2,Atp1b2,Cacna1c,Des,Dmd,Kcna5,Kcnk4,Abcc9,Lmod1,Itga1,Slc8a2,Tpm4,Adra1b,Drd1,Hey2,Mef2c,Myh11,Myom1,Tbx20,Myoz1,Tpcn2,Gngt2,Kcnmb1,Kcnq4,Gng11,Gpr88,Rgs4,Stk39,Ctnna3	29/-
20_Summary	GO Biological Processes	GO:0048638	regulation of developmental growth	-5.28921	-2.7383	Bdnf,Cacna1c,Cpne6,Ptk2,Foxs1,G6pd2,Gdi1,Hey2,Mef2c,Foxc1,Ngf,Notch1,Rgs4,Sema5b,Tbx20,Myoz1,Sgip1,Sema6d,Cpne5,Unc13a,Pparg,Serpine2,Igfbp7,Lgi1,Rftn1,Taf9b	26/-

## Sheet: Col6a1-TOM+ up
						Table S1: Pathway enrichment analysis details of the downregulated genes in Col6a1+ and Col6a1- CAFs versus normal fibroblasts.
GroupID	Category	Term	Description	LogP	Log(q-value)	Symbols	InTerm_InList
1_Summary	GO Biological Processes	GO:0044283	small molecule biosynthetic process	-7.91252	-3.89202	Aldoc,Alox12,Alox12e,Cbs,Cftr,Coq7,Edn2,Eno1,Fdft1,Gpd1,Ggt1,Ido1,Cd74,Nsdhl,Pck1,Pkm,Pla2g2a,Ptgds,Acsm3,Scp2,Shmt1,Sptlc2,Decr2,Slc25a10,Scd3,Slc25a13,Stard3,Msmo1,Gstm7,Acss1,Ipmk,Hacd2,Tha1,Isyna1,Acsl3,Elovl7,Slc19a3,Rdh9,Upb1,Pnpo,Akr1c14,Cth,Asl,Pgd,Acer1,Mvd,Hmgcll1,Pycr1,Ces1f,Sdsl,Pla2g4f,Acadl,Abcc2,Cpt2,Cyp2d10,Cyp2e1,Cyp3a13,Faah,Acsl1,Pfkl,Snca,Ucp2,Vdac1,Lypla2,Nr5a2,Pla2g2f,Echdc2…	79/-
2_Summary	GO Biological Processes	GO:0051988	regulation of attachment of spindle microtubules to kinetochore	-7.85614	-3.89202	Birc5,Ect2,Incenp,Nek2,Aurkb,Racgap1,Knstrn,Cdca8,Spag5,Ccnb1,Cit,Eps8,Plk1,Banf1,Ncapg,Mad2l1,Chmp1b,Ncapd2,Ube2c,Tpx2,Reep4,Kif2c,Tex14,Sirt7,Prc1,Kif14,Top2a,Plscr1,Mapk15,Ank3,Cfl1,Stmn1,Rtkn,Exoc6,Ccnb2,Rec8,Tex19.1,Cenpf,Terb1,Rad51,Ucp2,Mtfr1,Pex11g,Hsf2bp,Prox1,Bmp7,Il1a,Il1b,Met,Mki67,Tgfa,Tom1l1,Bora,Cenph,Rgs14,Ska1,Cenpm,Bex4,Ptn,Shh,Cenpv,Bcl2l1,Rab11fip4,Brd7,Parp1,Apex1,Axin2,H1f3,…	113/-
3_Summary	Reactome Gene Sets	R-MMU-556833	Metabolism of lipids	-7.00878	-3.26551	Acadl,Alb,Alox12,Cpt2,Cyp2e1,Faah,Acsl1,Fdft1,B4galnt1,Gpd1,Ggt1,Lpcat3,Hsd11b2,Hsd17b3,Nsdhl,Pik3r3,Pla2g2a,Ptgds,Scp2,Sptlc2,Vdr,Decr2,Pla2g2f,Selenoi,Slco1b2,Plpp2,Ppt2,Stard10,Hao2,Hsd17b12,Slc25a20,Stard3,Msmo1,Tnfaip8l1,Plbd1,Hacd2,Acsl3,Plpp6,Elovl7,Cds1,Pik3cb,Mfsd2a,Srd5a1,Tbl1xr1,Lpcat4,Akr1c14,Acer1,Mvd,Tspoap1,Sgms1,Hmgcll1,Mogat2,Cers6,Slc44a5,Pla2g4f,Esyt3,Pon2,Cers3,Aldh3b2,Alox12e…	78/-
4_Summary	GO Biological Processes	GO:0046903	secretion	-6.4796	-3.05955	Ace,Aqp1,Aqp4,Aqp8,Cdo1,Cftr,Chga,Abcc2,Fcer1g,Guca2b,Inhba,Llgl1,Muc2,Neurl1a,Npy2r,Nrxn1,Pak1,Abcb4,Ptgds,Scnn1b,Snca,Sptbn2,Stx1a,Stxbp2,Syngr1,Syt1,Tbx3,Hnf1b,Unc13b,Vamp1,Vdr,Wnt7a,Agr2,Nherf1,Pla2g2f,Stard10,Pex5l,Sycn,Wnk4,Gpr15lg,Unc13d,Gpr39,Snx10,Slc16a10,Ppfia3,Rab27b,Ano1,Exoc6,Slc9a4,Rims2,Zfp469,Slc4a5,Abcc4,Pla2g4f,Cadps2,Rph3al,Slc22a1,Tspoap1,Slc1a1,Bcl2l1,Hrh3,Npy,P2rx2,Mctp2,Ig…	66/-
5_Summary	WikiPathways	WP662	Amino acid metabolism	-6.18749	-2.82543	Arg2,Cbs,Cs,Gss,Hdc,Pck1,Pkm,Prodh,Wars1,Farsb,Sdhd,Acss1,Lars2,Rars1,Cth,Asl,Pycr1,Ppm1l	18/-
6_Summary	Reactome Gene Sets	R-MMU-382551	Transport of small molecules	-5.76534	-2.50542	Apoc4,Alb,Apoc2,Aqp1,Aqp4,Aqp8,Atp4a,Cftr,Clcn2,Abcc2,Slc26a3,Heph,Abcb4,Psme1,Scnn1a,Scnn1b,Scnn1g,Slc12a7,Slc13a2,Slc1a1,Slc22a1,Slc2a1,Slc31a1,Slc34a2,Tfrc,Slc26a4,Slc25a10,Trpm2,Slco1b2,Slc7a9,Atp8a2,Slc7a8,Atp2a3,Slc15a1,Slc6a14,Fxyd6,Abcg8,Slc39a8,Slc25a22,Atp2c2,Slc38a4,Slc16a10,Nipal3,Abcb8,Pcsk9,Ano1,Slc14a1,Slc9a4,Slc5a8,Slc35c1,Slc35a3,Abcc4,Slc44a5,Trpa1,Slc26a9,Ano7,Hbb-bs,Hbb-bt,Apo…	59/-
7_Summary	GO Biological Processes	GO:0015711	organic anion transport	-5.59576	-2.44455	Ace,Aqp8,Cftr,Abcc2,Slc26a3,Acsl1,Pak1,Abcb4,Slc13a2,Slc1a1,Slc22a1,Slc2a1,Ucp2,Nherf1,Pla2g2f,Slc25a10,Slco1b2,Slc7a9,Slc25a13,Slc7a8,Stard10,Slc6a14,Slc39a8,Slc25a22,Slc38a4,Slc16a10,Acsl3,Mfsd2a,Slc16a3,Slc5a8,Slc16a5,Slc17a9,Slc35a3,Slc4a5,Abcc4,Slco5a1,Slc4a11,Pla2g4f,Slc26a9,Apoc4,Apoc2,B4galnt1,Il1b,Inhba,Scp2,Plscr1,Atp8a2,Slc25a20,Stard3,Abcg8,Wnk4,Stra6l,Cds1,Ffar2,Ces1f,Esyt3,Pisd,Ano7…	65/-
8_Summary	GO Biological Processes	GO:0006935	chemotaxis	-5.51653	-2.39751	Adam8,Chga,Edn2,Epha2,Fcer1g,Hbegf,Hoxb9,Il1b,Lect2,Lef1,Lgals3,Met,Prkcq,Ptn,Robo3,Ccl3,Sema3f,Sema4a,Sema4d,Vav1,Agr2,Sema4g,Amot,Trpm2,Arhgef5,Ccl28,Cxcl14,Trem1,Cmtm8,Gpr15lg,Slamf9,Lgr4,Rac3,Nrg1,Ffar2,Retnlg,Cd24a,Eps8,F2rl1,Sell,Chst4,Podxl,Gp2	43/-
9_Summary	GO Biological Processes	GO:0048871	multicellular organismal-level homeostasis	-5.36423	-2.32953	Acadl,Alas2,Aqp1,Aqp4,Bak1,Ccnb2,Cd24a,Cftr,Clcn3,Col2a1,Edn2,Fcer1g,Lilrb4a,Adgrg1,Lpcat3,Guca2b,Heph,Il1a,Il1b,Irx3,Napsa,Kdr,Map7,Muc2,Pla2g2a,Prom1,Trim10,Rps24,Scnn1a,Scnn1b,Scnn1g,Slc1a1,Sox6,Tjp2,Tnfrsf11a,Oas1g,Racgap1,Trpm2,Arhgef5,Mlxipl,Inava,Slc39a8,Wnk4,Gpr15lg,Gpr39,Snx10,Whrn,Mfsd2a,Tnfrsf23,Tbl1xr1,Hamp,Mpig6b,Exoc6,Lgr4,Lgals2,Card11,Rac3,Pm20d1,Oas1a,Tspan12,Tns3,Cadps2,Cracd,Na…	64/-
10_Summary	GO Biological Processes	GO:0010817	regulation of hormone levels	-5.11038	-2.16746	Ace,Adam10,Adm,Afp,Birc5,Aqp1,Cd38,Cftr,Chga,Clcn2,Abcc2,Crym,Cyp3a13,Dio1,Edn2,F2rl1,Gpld1,Il11,Il1b,Inhba,Inhbb,Pfkl,Pick1,Scnn1b,Scp2,Shh,Sox11,Stx1a,Tbx3,Hnf1b,Ucp2,Vdr,Papss2,Trpm2,Slc7a8,Gabbr1,Pex5l,Stard3,Slc25a22,Wnk4,Mir205hg,Gpr39,Slc16a10,Srd5a1,Ano1,Rdh9,Akr1c14,Rdh1,Rims2,Nrg1,Madd,Ffar2,Trpa1,Chd7,Rph3al,Eipr1,Bcl2l1,Ms4a2,Fcer1g,Cd74,Il1a,Lgals3,Llgl1,Npy2r,Prkcq,Snca,Stxbp2,Syt1,…	132/-
11_Summary	GO Biological Processes	GO:0015698	inorganic anion transport	-4.99016	-2.08674	Cftr,Clcn2,Clcn3,Slc26a3,Slc12a7,Slc1a1,Slc34a2,Vdr,Slc26a4,Racgap1,Slc25a10,Wnk4,Clca3a2,Ano1,Slc5a8,Gabrp,P2ry6,Slc4a11,Slc26a9,Ano7,Vdac1,Slc4a5	22/-
12_Summary	GO Biological Processes	GO:0043588	skin development	-4.80772	-1.95755	Alox12,Dlx3,Epha2,Evpl,Lgr5,Fzd6,Foxq1,Il18,Il1a,Inhba,Krt16,Krt17,Stmn1,Met,Nsdhl,Shh,Sox18,Sprr2h,Sprr2k,Wnt7a,Nsun2,Tnfrsf19,Atp8a2,Bcl11b,Lgr4,Krt5,Acer1,Tmprss13,Grhl3,Dact2,Flnb,Krt87,Cers3,Atoh1,Nherf1,Whrn,Zfp750,Mpzl3	38/-
13_Summary	GO Biological Processes	GO:0006575	cellular modified amino acid metabolic process	-4.76056	-1.92678	Acadl,Ahcyl,Cbs,Cdo1,Cpt2,Crym,Dio1,Lpcat3,Shmt1,Plscr1,Tyms,Pla2g2f,Slc16a10,Lpcat4,Asl,Ggact,Pcyox1l,Abhd12b	18/-
14_Summary	KEGG Pathway	mmu01230	Biosynthesis of amino acids - Mus musculus (house mouse)	-4.65833	-1.88176	Aldoc,Arg2,Cbs,Cs,Eno1,Pfkl,Pkm,Shmt1,Tha1,Cth,Asl,Pycr1,Sdsl,Aldoart1,Ahcyl,Cdo1,Dio1,Ggt1,Hdc,Ido1,Prodh,Ucp2,Wars1,Farsb,Slc39a8,Agmat,Lars2,Upb1,Rars1,Hmgcll1,Pm20d1,Iars2,Crym,Psme1,Tst,Slc25a10,Slc25a13,Ethe1,Smox	39/-
15_Summary	GO Biological Processes	GO:0016054	organic acid catabolic process	-4.64176	-1.88176	Acadl,Ahcyl,Arg2,Cbs,Cdo1,Cpt2,Faah,Hdc,Ido1,Pck1,Prodh,Scp2,Shmt1,Decr2,Echdc2,Hao2,Dcxr,Tha1,Npl,Slc16a3,Adtrp,Pgd,Hmgcll1,Ces1f,Amdhd2,Sdsl,Eno1,Pfkl,Pkm,Upp1,Entpd7,Upb1,Akr1c14,Mpi	34/-
16_Summary	GO Biological Processes	GO:0019755	one-carbon compound transport	-4.54107	-1.81999	Aqp1,Aqp4,Aqp8,Cftr,Slc26a3,Slc39a8,Slc14a1,Slc4a5,Slc4a11,Slc26a9,Abcc2,Gpld1,Scnn1b,Slc9a4,P2ry6	15/-
17_Summary	GO Biological Processes	GO:0032682	negative regulation of chemokine production	-4.51544	-1.80659	Arg2,Cd24a,Epha2,F2rl1,Lilrb4a,Oas1g,Sigirr,Oas3,Oas1a,Cd74,Il18,Il1b,Il1rl1,Ffar2,Parp1,Anxa4,Aqp4,Ido1,Inhbb,Lef1,Met,Gbp4,Traip,Tyrobp,Banf1,Homer2,Serpinb1a,Il23a,Lgr4,Pglyrp4	30/-
18_Summary	GO Biological Processes	GO:0003013	circulatory system process	-4.48008	-1.80119	Ace,Adm,Capn1,Cbs,Cd38,Cftr,Chga,Abcc2,Edn2,F2rl1,F5,Faah,Guca2b,Hsd11b2,Il18,Kcnj2,Kdr,Klk1,Met,Scnn1a,Scnn1b,Scnn1g,Slc1a1,Slc22a1,Slc2a1,Tjp2,Tnni2,Tnnt2,Uty,Amot,Ramp3,Nts,Dock5,Wnk4,Scn2b,C2cd4b,Mfsd2a,Hrh3,Npy,Rnpep,P2rx2,Slc4a5,Plekha7,Chd7	44/-
19_Summary	GO Biological Processes	GO:0045087	innate immune response	-4.47527	-1.80119	Parp1,Aqp4,Arg2,Ciita,Cd24a,Cfi,Defa31,Defa3,Defa5,F2rl1,Fcer1g,Frk,Hmgb3,Cd74,Il18,Krt16,Lgals3,Cd180,Gbp4,Clec4d,Naip5,Cd244a,Trim10,Ccl3,Ptk6,Snca,Stxbp2,Traf4,Zap70,Oas1g,Pla2g2f,Il36a,Clec4e,Clec4n,Trem1,Trim59,Gp2,Inava,Trim62,Unc13d,Optn,Trim29,Sting1,Plpp6,Apobec3,Il23a,Trim6,Lgr4,Npy,Wfdc15b,N4bp3,Neurl3,Nlrp9b,Oas3,Oas1a,Flnb,Pglyrp4,Defa23,Nlrp1b,Defa35,Gapdh-ps15,Mptx2	62/-
20_Summary	GO Biological Processes	GO:0030855	epithelial cell differentiation	-4.44732	-1.78423	Atoh1,Bmp7,Ctnnd1,Cd24a,Clcn2,Dlx3,Epha2,Evpl,F2rl1,Fat1,Gata5,Gdf11,Il1a,Kdr,Krt16,Krt17,Lef1,Met,Map7,Muc2,Pck1,Prom1,Prox1,Ptk6,Sox11,Sox18,Sprr2h,Sprr2k,Tbx3,Hnf1b,Tjp2,Tst,Agr2,Nr5a2,Nherf1,Shroom3,Spdef,Krt35,Bcl11b,Whrn,Robo4,Psapl1,Krt5,Slc9a4,Nrg1,Marveld2,Rapgef3,Slc4a5,Syne4,Ces1f,Dact2,Flnb,Krt87,Cers3,Arhgef26	55/-

## Sheet: COMMON up
						Table S1: Pathway enrichment analysis details of the downregulated genes in Col6a1+ and Col6a1- CAFs versus normal fibroblasts.
GroupID	Category	Term	Description	LogP	Log(q-value)	Symbols	InTerm_InList
1_Summary	GO Biological Processes	GO:0030855	epithelial cell differentiation	-14.5213	-10.2562	Klf5,Cdh1,Cdkn2a,Cdx2,Cldn3,Dmbt1,Foxc2,Gata6,Gfi1,Foxa1,Foxa2,Hoxb13,Ihh,Jag2,F11r,Kcnq1,Krt13,Krt14,Krt15,Krt19,Krt36,Krt84,Krt4,Krt6a,Ovol1,Pdgfb,St14,Ptpro,Sox17,Spint2,Sprr1a,Sprr2b,Tbx1,Tgm3,Upk3a,Ezr,Tjp3,Rab25,Irf6,Sfn,Krt20,Kdf1,Pof1b,Camsap3,Cgn,Tmem79,Ush1c,Vsig1,Tfcp2l1,Krt23,Pls1,Ovol2,Dsp,Krt7,Csta1,Clic5,Crb3,Onecut2,Slc9a2,Krt90,Grhl2,Cdhr2,Gsdmc2,Fa2h,Celsr1,Cldn4,Lama5,Ngfr,Pdgf…	81/-
2_Summary	GO Biological Processes	GO:0098609	cell-cell adhesion	-12.4825	-8.51836	Cdh1,Cdh17,Celsr1,Cldn2,Cldn3,Cxadr,Dsc2,Dsg2,Mpzl2,Gcnt1,Ptpn6,Ihh,Itga3,Itga6,Itgax,F11r,Ajuba,L1cam,Lama3,Lama5,Cd93,Epcam,Ret,S100a8,S100a9,Syk,Thbs4,Tnf,Wnt7b,Nt5e,Ceacam1,Ceacam2,Slc7a11,Tjp3,Pkp3,Perp,Pkp2,Cd177,Camsap3,Cdhr5,Igsf5,Pcdh1,Lrg1,Mcam,Igsf9,Dsp,Csta1,Cdhr2,Jaml	49/-
3_Summary	GO Biological Processes	GO:0042742	defense response to bacterium	-12.0345	-8.36305	Acp5,Casp1,Dmbt1,Wfdc18,H2-Q2,H2-Q7,Hp,Krt6a,Lcn2,Lgals4,Lyz1,Mmp7,Naip1,Naip2,Naip6,Nos2,Slc11a1,Reg3b,Reg3g,Rnase1,Slpi,Sprr2a1,Syk,Tnf,Pglyrp1,Defa17,Gsdma,Defa21,Pycard,Wfdc2,Defa20,Lypd8,Gsdmc4,Nlrp6,Ang4,Nlrc4,Gsdmc3,Gsdmc2,Defa22,Defa24,Defa30,Defa37,Defa34,Sprr2a3,Defa2,Atox1,Clu,Itln1,S100a8,S100a9,Tlr1,Defa32,Defa36,Ccl20,Cxcl2,Cxcl5,Pf4,Ppbp,Cxcl3,C4bp,Tnfrsf21,Krt13,Krt14,Krt15,Krt18,…	116/-
4_Summary	Reactome Gene Sets	R-MMU-6809371	Formation of the cornified envelope	-11.0876	-7.68499	Dsc2,Dsg2,Krt13,Krt14,Krt15,Krt18,Krt19,Krt36,Krt84,Krt4,Krt6a,Krt8,Pkp3,Perp,Krt20,Pkp2,Krt23,Dsp,Krt7,Krt90,Ephb6,Grb7,Kif4,Mmp9,Ret,Sema7a,Ezr,Mapk13,Ngef,Plxnb1,Adcy6,Gper1,Creb3l4	33/-
5_Summary	GO Biological Processes	GO:0045216	cell-cell junction organization	-10.9959	-7.68499	Cdh1,Cdh17,Cldn2,Cldn3,Cldn4,Cxadr,Dsg2,Gjb2,Hnf4a,Ocln,Ptpro,Ceacam1,Tjp3,Cldn7,Lsr,Cldn8,Pkp3,Perp,Pkp2,Cd177,Pof1b,Camsap3,Cgn,Cldn23,Marveld3,Ildr1,Dsp,Crb3,Grhl2,Itga3,Ajuba,L1cam,Lama3,Lama5,Myo5b,Pdgfb,Sort1,Ezr,Wnt7b,Zdhhc2,Chchd10,Itgb4,Stk38l,Plxnb1,Hcls1,F11r,Epb41l4b,Pard6b,Myh14,Igsf5,Llgl2,Mmp9,Myl7,Mapk13,H2-Q2,H2-Q7,Itga6,Sdc1	58/-
6_Summary	GO Biological Processes	GO:0070269	pyroptosis	-10.0462	-6.82244	Casp1,Casp8,Naip1,Naip2,Naip6,Gsdma,Zbp1,Pycard,Gsdmc4,Nlrp6,Nlrc4,Gsdmc3,Gsdmc2,Aim2,Cd14,Cxcl2,Tnf,Cxcl3,Tlr1,Pglyrp1,Arg1,Gfi1,Il1rn,Syk,Otop1,Irak2,Rbm47,Cdhr2,Lmnb1,Wnt7b,Unc5cl,Nox1	32/-
7_Summary	GO Biological Processes	GO:0052547	regulation of peptidase activity	-9.25746	-6.07149	Anxa8,Casp1,Casp8,Cdh1,Cdkn2a,Cideb,Cldn3,Cldn4,Ctss,Wfdc18,Mmp9,Naip1,Naip2,Naip6,Ngfr,Ret,Rps6ka1,S100a8,S100a9,Slpi,Serpinb5,Spink1,Spink4,Spint1,Spint2,Syk,Hnf1a,Tnf,Sfn,Pmaip1,Perp,Pycard,Serpinb11,Wfdc2,Prss22,Gper1,Nlrp6,Csta1,Nlrc4,Khdc1a,Aim2,Khdc1c,R3hdml,Adra2a,Clu,Tm4sf20,Ecscr,Trib2,Eno1b,Itga6,Pla2g5,Rgs16,Ccl20,Ccl6,Ngef,Net1,Grtp1,Chn2,Ppp1r14d,Ang4,Arhgef16,Plxnb1,Arhgap27,Jak3,M…	80/-
8_Summary	GO Biological Processes	GO:0032536	regulation of cell projection size	-8.85933	-5.72679	Vil1,Ezr,Wnt7b,Xk,Cdhr5,Ush1c,Pls1,Cdhr2,Klf5,Hnf4a,F11r,Kcnn4,Kcnq1,Muc13,Slc5a1,Tff3,Abcg5,Gcnt3,Vsig1,Muc4,Tnf,Llgl2,Fhod1,Epb41,Iqgap3,Iqgap2,Sort1,Hnf1a,Smpd3,Slc45a3,Slc37a1,Slc5a9	32/-
9_Summary	GO Biological Processes	GO:0006954	inflammatory response	-8.36865	-5.33395	Casp1,Cd14,Clu,Elf3,Ephb6,Mecom,Hp,Ifngr2,Il1rn,Acod1,Itgb6,Mep1b,Naip1,Naip2,Naip6,Nos2,Slc11a1,Reg3b,Reg3g,S100a8,S100a9,Saa1,Saa2,Saa3,Ccl20,Ccl6,Cxcl2,Cxcl5,Sema7a,Syk,Tlr1,Tnf,Pla2g10,Pf4,Ppbp,Il17re,Pycard,Gper1,Nlrp6,Ffar4,Cela1,Trim31,Nlrc4,Cxcl3,Aim2,Tlr12,Arg1,C4bp,Cited1,Wfdc18,H2-Q7,Ptpn6,Jak3,Lcn2,Padi4,Slpi,Pglyrp1,Defa17,Ubd,Zbp1,Defa21,Wfdc2,Defa20,Cd177,Trim15,Sp110,Trim40,Ifi27l…	78/-
10_Summary	GO Biological Processes	GO:0048729	tissue morphogenesis	-7.33913	-4.45419	Car2,Casp8,Celsr1,Fgf3,Foxc2,Gcnt1,Hmga2,Foxa1,Foxa2,Hoxb13,Ihh,Jag2,Ajuba,Krt6a,Lama3,Lama5,Lbx1,Ngfr,Pdgfb,St14,Ret,Sox17,Serpinb5,Spint1,Spint2,Tbx1,Hnf1a,Tnni1,Wnt10a,Wnt7b,Pla2g10,Tacstd2,Pkp2,Kdf1,Camsap3,Tmem79,Gcnt3,Ripk4,Plet1,Lrg1,Esrp2,Ovol2,Dsp,Esrp1,Llgl2,Crb3,Car9,Grhl2,Kif26b,Angpt2,Klf5,Cdh1,Cited1,Mecom,Gata6,Notch3,Pdgfa,Stra6,Syk,Cib1,Ecscr,Bmper,Mcam,Ang4,Nox1,Bmp8b,Gfi1,Kcnq1…	77/-
11_Summary	GO Biological Processes	GO:0050678	regulation of epithelial cell proliferation	-6.66693	-3.94585	Arg1,Cdh1,Cdkn2a,Cdkn2b,Cxadr,Dlk1,Hmga2,Ihh,Krt4,Lama5,Ngfr,Ovol1,Pdgfb,Ptprn,Reg3g,Scn5a,Serpinb5,Tbx1,Thbs4,Tnf,Ceacam1,Ceacam2,Irf6,Sfn,Tacstd2,Kdf1,Marveld3,Lrg1,Esrp2,Ovol2,Esrp1,Ang4,Jaml,Fa2h,Iqgap3,Sgpp2	36/-
12_Summary	GO Biological Processes	GO:0002064	epithelial cell development	-6.62727	-3.91842	Klf5,Cdh1,Cldn3,Foxc2,Foxa1,Hoxb13,Ihh,F11r,Pdgfb,St14,Spint2,Ezr,Tjp3,Rab25,Sfn,Kdf1,Pof1b,Cgn,Tmem79,Vsig1,Tfcp2l1,Onecut2,Grhl2,Gsdmc2	24/-
13_Summary	GO Biological Processes	GO:0086042	cardiac muscle cell-cardiac muscle cell adhesion	-6.13805	-3.53705	Cxadr,Dsc2,Dsg2,Pkp2,Dsp,Pkp3,Perp,Ptpn6,L1cam,Slc7a11,Cdhr5,Cdhr2,Scn5a,Kcnq1,Itgax,Kcne3,Cdh1,Ocln,Casp8,Lmnb1,Tnf,Itga3,Itga6,Itgb6,Itgb4,Casp1,Cd14,Sfn,Pmaip1,Chmp4c,Atp1b1	31/-
14_Summary	GO Biological Processes	GO:1904970	brush border assembly	-6.13805	-3.53705	Myo7b,Cdhr5,Anks4b,Ush1c,Cdhr2	5/-
15_Summary	Reactome Gene Sets	R-MMU-202733	Cell surface interactions at the vascular wall	-5.96222	-3.39882	Angpt2,Cxadr,Grb7,Ptpn6,Itgax,F11r,Epcam,Sdc1,Ceacam1,Ceacam2,Grb14,Pf4,Cd177,Jaml,Adra2a,Clu,Gata6,Gna14,Kif21b,Kif4,Nos2,Pdgfa,Pdgfb,Syk,Ppbp,Kif22,Kif26b	27/-
16_Summary	GO Biological Processes	GO:0030029	actin filament-based process	-5.87961	-3.34686	Acta1,Avil,Cdh1,Cldn3,Cxadr,Hcls1,F11r,Kcnq1,Krt19,Krt8,Myo5b,Myo7b,Pdgfa,Pdgfb,S100a9,Scn5a,Tnf,Vil1,Ezr,Vill,Plek2,Epb41l4b,Kcne3,Baiap2l1,Pkp2,Limd2,Pof1b,Myh14,Ush1c,Pls1,Baiap2l2,Myo5c,Llgl2,Fhod1,Spire2,Epb41,Nostrin,Myo1d,Iqgap3,Myo1a,Specc1,Iqgap2,Cdkn2a,Foxc2,Krt13,Krt14,Krt15,Krt36,Krt84,Krt4,Krt6a,Cib1,Krt20,Camsap3,Hook1,Krt23,Dsp,Krt7,Krt90,Adcy6,Adra2a,Alox15,Kcnn4,L1cam,Map2,P2ry2,…	77/-
17_Summary	GO Biological Processes	GO:1905477	positive regulation of protein localization to membrane	-5.33879	-2.88796	Stom,Itga3,Myo5b,Stac,Tnf,Vil1,Ezr,Cib1,Pmaip1,Zdhhc2,Gper1,Cemip,Pls1,Arhgef16,Slc51b,Epb41,Cdh1,Misp,Slc7a11,Cdk1,Hcls1,Sfn,Tmem30b,Map2,Abcg1,Cdkn2a,Kcnn4,Mmp13,Ngfr,Prkg2,Ang4,Hnf4a,Fermt1	33/-
18_Summary	GO Biological Processes	GO:0097202	activation of cysteine-type endopeptidase activity	-5.33597	-2.88796	Casp8,Cideb,Perp,Pycard,Nlrp6,Nlrc4,Acp5,Casp1,Aim2,Ctse,Ctss,Ihh,Mep1a,Tmprss2,Hgfac,Asprv1,Cpm,Tmprss4,Myrf,Hspb1,Ccl20,Tnf,Ceacam1,Ffar4	24/-
19_Summary	GO Biological Processes	GO:0030593	neutrophil chemotaxis	-5.21365	-2.80584	Cxadr,S100a8,S100a9,Ccl20,Ccl6,Cxcl2,Cxcl5,Syk,Pf4,Ppbp,Jaml,Cxcl3,Cd177,Casp8,Lcn2,Mmp13,Mmp9,Tnf,Mapk13,Il17re,Gcnt1,Itga3,Itga6,F11r,Pdgfb,Ptpro,Spns2,Cib1,Saa3,Arhgef16,Pdgfa,Sema7a,Wnt7b,Ecscr	34/-
20_Summary	GO Biological Processes	GO:0098773	skin epidermis development	-5.03225	-2.67019	Cdh1,Celsr1,Cldn4,Gata6,Lama5,Ngfr,Pdgfa,Wnt10a,Pla2g10,Lsr,Sfn,Kdf1,Tmem79,Prss8,Sox21,Fa2h,Apcdd1,Fgf3,Tbx1,Tnf,Wnt7b,Tacstd2,Sp6,Nkd1,Krt14	25/-

## Sheet: Col6a1+GFP+ down
Table S1: Pathway enrichment analysis details of the downregulated genes in Col6a1+ and Col6a1- CAFs versus normal fibroblasts.
GroupID	Category	Term	Description	LogP	Log(q-value)	Symbols	InTerm_InList
1_Summary	GO Biological Processes	GO:0071900	regulation of protein serine/threonine kinase activity	-6.57392	-2.30955	Bmp2,Cdkn1a,Ccr7,Gadd45a,Edn1,Edn3,Ezh2,Fem1a,Fzd5,Prkch,Rgs2,Tpd52l1,Ror2,Dusp10,Sirt1,Ccno,Trib3,Gas6,Tnfrsf4,Irs2,Fgf9,Ptprr,Ccl4,Sema6a,Wnt16,Lmo3,Dusp5	27/-
2_Summary	KEGG Pathway	mmu04310	Wnt signaling pathway - Mus musculus (house mouse)	-5.41502	-1.62778	Crebbp,Fzd5,Nfatc2,Wnt2,Ror2,Rspo3,Wnt16,Sirt1,Rspo1,Vangl1,Mcc,Edn1,Fgf9,Siah2,Bmp5,Bmp2,Sox7,Vgll4	18/-
3_Summary	KEGG Pathway	mmu05217	Basal cell carcinoma - Mus musculus (house mouse)	-5.24349	-1.58118	Bmp2,Cdkn1a,Gadd45a,Fzd5,Ptch2,Wnt2,Wnt16,Prkch,Plau,Crebbp,Edn1,Gnai1,Hoxd10,Sox6,Ror2,Tox,Fgf9,Bmp5,Pard6g,Pde11a	20/-
4_Summary	GO Biological Processes	GO:0051148	negative regulation of muscle cell differentiation	-4.97764	-1.41224	Bmp2,Ezh2,Fgf9,Nfatc2,Rgs2,Sox6,Zbed6,Edn1,Efnb2,Sirt1,Fst,Mycn,Sema3f,Sema6a,Tob1,Dusp10,Tent5c,Trib3,Ypel4,Nfkbid	20/-
5_Summary	GO Biological Processes	GO:0071363	cellular response to growth factor stimulus	-4.79345	-1.38118	Bmp2,Bmp5,Crebbp,Egr3,Fgf9,Fst,Gas6,Hpgd,Sema6a,Sox6,Tac1,Ror2,Kcnd3,Grip1,Sirt1,Nrros,Fat4,Tob1,Ing1,Arid4b,Lmo3,Dach1,Dhcr24,Hmgb2,Efnb2,Ptprr,Dnai1,Irs2	28/-
6_Summary	GO Biological Processes	GO:0001501	skeletal system development	-4.67168	-1.38118	Bcan,Bmp2,Bmp5,Col13a1,Edn1,Fgf9,Fst,Hoxd10,Hoxd4,Hoxd8,Hoxd9,Nfatc2,Mycn,Sox6,Ror2,Bmp3,Dchs1,Fat4,Ndrg1,Cspg5,Dusp10,Nrros,Crabp2	23/-
7_Summary	GO Biological Processes	GO:0010463	mesenchymal cell proliferation	-4.61998	-1.38118	Bmp2,Fgf9,Wnt2,Dchs1,Fat4,Col13a1,Edn1,Fzd5,Hs3st3a1,Mycn,Rspo3	11/-
8_Summary	GO Biological Processes	GO:0050673	epithelial cell proliferation	-4.5714	-1.38118	Adk,Cdh13,Cdkn1a,Dach1,Efnb2,Fgf9,Fst,Mycn,Wnt2,Wnt16,Irs2	11/-
9_Summary	GO Biological Processes	GO:0071901	negative regulation of protein serine/threonine kinase activity	-4.56637	-1.38118	Bmp2,Cdkn1a,Gadd45a,Fem1a,Prkch,Rgs2,Dusp10,Sirt1,Trib3,Irs2,Ptprr,Sema6a,Lmo3,Dusp5	14/-
10_Summary	GO Biological Processes	GO:0045833	negative regulation of lipid metabolic process	-4.31844	-1.23017	Bmp2,Bmp5,Ch25h,Ccdc3,Hcar2,Sirt1,Erlin1,Trib3,Dchs1,Hpgd,Sct,Irs2,Fst,Ror2,Kcnd3,Crebbp,Nrros	17/-
11_Summary	GO Biological Processes	GO:0051251	positive regulation of lymphocyte activation	-4.23743	-1.17718	Adk,Cd83,Cdkn1a,Ccr7,Efnb2,Egr3,Gas6,Nfatc2,Tac1,Tnfrsf4,Dusp10,Nfkbid,Tox,Irs2,Selp,Sirt1,Ror2,Bmp2,Ezh2,Fzd5,Rsad2,Nhej1,Nrros,Irf2bp2	24/-
12_Summary	GO Biological Processes	GO:2000270	negative regulation of fibroblast apoptotic process	-3.98271	-0.997096	Gas6,Ddias,Sirt1,Cdkn1a,Gadd45a,H2ax,Nhej1	7/-
13_Summary	GO Biological Processes	GO:0030335	positive regulation of cell migration	-3.90894	-0.945596	Bmp2,Cdh13,Ccr7,Edn1,Edn3,Fgf9,Gas6,Plau,Selp,Sema3f,Sema6a,Plk2,Tac1,Tnfrsf18,Ror2,Sirt1,Ssh2,Irs2,Bmp5,Wnt2,Wnt16,Dchs1,Efnb2,Tubb2b,Htr1d,Egr3,Gnai1,Pde1c	28/-
14_Summary	GO Biological Processes	GO:1903524	positive regulation of blood circulation	-3.88733	-0.945182	Edn1,Edn3,Rgs2,Sirt1,Dusp5,Fgf9,Wnt2,Vgll4,Adk,Gas6,Ptgs1,Sct,Plk2,Tac1,Tbxas1,Homer1,Kcnd3,Scn2b,Baiap2,Dlgap1,Htr1d,Ccl4,Tnni2,Crabp2,Sema3f,Sema6a,Tnfrsf12a,Ssh2,Bmp2,Ezh2,Oser1,Stk26,Slc7a5,Nfatc2	34/-
15_Summary	GO Biological Processes	GO:0010720	positive regulation of cell development	-3.79796	-0.895323	Bcan,Bmp2,Cd83,Ccr7,Crabp2,Egr3,Gas6,Prkch,Slc7a5,Wnt2,Ror2,Tnfrsf12a,Dusp10,Grip1,Baiap2,Nfkbid,Tox,Ezh2,Mycn,Sema3f,Sema6a,Hmgb2,Thbs2	23/-
16_Summary	WikiPathways	WP374	Prostaglandin synthesis and regulation	-3.51097	-0.755207	Edn1,Hpgd,Ptgs1,Tbxas1,Fads1,Cyp2c23,Ch25h,Cish,Hacd4,Ccdc3,Dhcr24,Cyp27a1,A3galt2,Ttc7,Itpkc,Cdkn1a,Fgf9	17/-
17_Summary	GO Biological Processes	GO:0001525	angiogenesis	-3.36789	-0.698868	Cdh13,Edn1,Efnb2,Egr3,Fgf9,Fzd5,Plau,Tnfrsf12a,Angptl6,Rspo3,Sirt1,Arhgap22,Bmp2,Bmp5,Hpgd,Hs3st3a1,Mycn,Dchs1,Fat4,Wnt2	20/-
18_Summary	GO Biological Processes	GO:0002053	positive regulation of mesenchymal cell proliferation	-3.34805	-0.69646	Fgf9,Mycn,Wnt2,Irs2,Bmp5,Cdh13,Efnb2,Egr3,Plau,Dusp10,Sirt1,Hmgb2,Mcc	13/-
19_Summary	GO Biological Processes	GO:0035335	peptidyl-tyrosine dephosphorylation	-3.29741	-0.663977	Ptprr,Dusp10,Dusp18,Dusp5,Ppp2r3d,Ssh2	6/-
20_Summary	KEGG Pathway	mmu04068	FoxO signaling pathway - Mus musculus (house mouse)	-3.21188	-0.6351	Cdkn1a,Crebbp,Gadd45a,Plk2,Homer1,Sirt1,Irs2	7/-

## Sheet: Col6a1-TOM+down
Table S1: Pathway enrichment analysis details of the downregulated genes in Col6a1+ and Col6a1- CAFs versus normal fibroblasts.
GroupID	Category	Term	Description	LogP	Log(q-value)	Genes	Symbols	InTerm_InList
1_Summary	Reactome Gene Sets	R-MMU-1474244	Extracellular matrix organization	-23.5265	-19.2622	11490,11492,12111,12406,12819,12831,12833,12834,12837,12843,13038,13039,13179,13717,14118,14173,14789,15529,16408,16419,16423,16775,16950,16998,17150,17387,18073,18214,18451,18452,18542,18822,20970,21808,23794,23876,23948,26432,50701,53867,56401,56693,58223,58859,67374,78369,81877,83964,100952,108075,210530,216725,240913,18595,18596,18708,21827,80297	Adam15,Adam19,Bgn,Serpinh1,Col15a1,Col5a1,Col6a1,Col6a2,Col8a1,Col1a2,Ctsk,Ctsl,Dcn,Eln,Fbn1,Fgf2,P3h3,Sdc2,Itgal,Itgb5,Cd47,Lama4,Loxl3,Ltbp3,Mfap2,Mmp14,Nid1,Ddr2,P4ha1,P4ha2,Pcolce,Plod1,Sdc3,Tgfb2,Adamts5,Fbln5,Mmp17,Plod2,Elane,Col5a3,P3h1,Crtap,Mmp19,Efemp2,Jam2,Icam4,Tnxb,Jam3,Emilin1,Ltbp4,P3h2,Adamts2,Adamts4,Pdgfra,Pdgfrb,Pik3r1,Thbs3,Sptbn4	58/-
2_Summary	GO Biological Processes	GO:0030198	extracellular matrix organization	-20.4895	-16.6745	11504,11785,12389,12406,12819,12831,12837,12843,13138,13717,13805,14219,14230,14758,16779,16950,17181,17387,18073,18214,18451,18595,21808,23794,23876,23948,50706,53614,53867,54409,56401,56693,57764,58223,58859,66180,67896,72043,77739,78892,81877,100952,108075,216725,219151,224697,226519,237360,240322,240913,268780,320078,320712,407800,11856,12491,13800,14457,16419,18596,19261,19766,20292,20411,22…	Adamts1,Apbb1,Cav1,Serpinh1,Col15a1,Col5a1,Col8a1,Col1a2,Dag1,Eln,Eng,Ccn2,Fkbp10,Gpm6b,Lamb2,Loxl3,Matn2,Mmp14,Nid1,Ddr2,P4ha1,Pdgfra,Tgfb2,Adamts5,Fbln5,Mmp17,Postn,Reck,Col5a3,Ramp2,P3h1,Crtap,Ntn4,Mmp19,Efemp2,P3h4,Ccdc80,Sulf2,Adamtsl1,Crispld2,Tnxb,Emilin1,Ltbp4,Adamts2,Scara3,Adamts10,Lamc1,Adamts14,Adamts19,Adamts4,Egflam,Olfml2b,Abi3bp,Ecm2,Arhgap6,Cd36,Enah,Gas7,Itgb5,Pdgfrb,Sirpa,Ripk1…	80/-
3_Summary	GO Biological Processes	GO:0035239	tube morphogenesis	-18.3729	-14.8075	11477,11482,11490,11727,12389,12778,12837,12977,13138,13601,13607,13617,13800,13805,13809,13852,14089,14173,14182,14219,14230,14366,14370,14615,14633,14634,14726,14734,14815,15213,15214,15284,15368,15442,16423,16790,16847,16911,16971,17268,17387,17869,18018,18028,18124,18186,18595,18596,18763,18764,18787,18933,19317,19883,20292,20296,20356,20377,20472,20481,21412,21417,21808,21813,21814,21825,219…	Acvr1,Acvrl1,Adam15,Ang,Cav1,Ackr3,Col8a1,Csf1,Dag1,Ecm1,Eda,Ednra,Enah,Eng,Enpep,Stx2,Fap,Fgf2,Fgfr1,Ccn2,Fkbp10,Fzd4,Fzd8,Gjc1,Gli2,Gli3,Pdpn,Gpc3,Nr3c1,Hey1,Hey2,Hlx,Hmox1,Hpse,Cd47,Anpep,Lepr,Lmo4,Lrp1,Meis1,Mmp14,Myc,Nfatc1,Nfib,Nr4a3,Nrp1,Pdgfra,Pdgfrb,Pkd1,Pkd2,Serpine1,Prrx1,Qki,Rora,Ccl11,Ccl2,Sema5a,Sfrp1,Six2,Ski,Tcf21,Zeb1,Tgfb2,Tgfbr2,Tgfbr3,Thbs1,Tnfsf12,Twist1,Spry1,Zeb2,Dlc1,Reck,…	105/-
4_Summary	GO Biological Processes	GO:0007507	heart development	-14.6723	-11.311	11477,11482,11490,11492,11504,11607,11790,12831,13003,13138,13590,13617,13717,13805,14118,14173,14182,14387,14615,14633,14634,14726,14734,15213,15214,16392,16911,16971,17268,17691,18018,18186,18213,18595,18596,18763,18764,20520,20564,20613,21808,21813,21814,21825,22160,22329,23794,24051,24063,50490,50768,53318,54409,54598,56198,57265,66993,68861,77446,83675,100952,109676,140484,214384,216991,2258…	Acvr1,Acvrl1,Adam15,Adam19,Adamts1,Agtr1a,Speg,Col5a1,Vcan,Dag1,Lefty1,Ednra,Eln,Eng,Fbn1,Fgf2,Fgfr1,Gaa,Gjc1,Gli2,Gli3,Pdpn,Gpc3,Hey1,Hey2,Isl1,Lmo4,Lrp1,Meis1,Sik1,Nfatc1,Nrp1,Ntrk3,Pdgfra,Pdgfrb,Pkd1,Pkd2,Slc22a5,Slit3,Snai1,Tgfb2,Tgfbr2,Tgfbr3,Thbs1,Twist1,Vcam1,Adamts5,Sgcb,Spry1,Nox4,Dlc1,Pdlim3,Ramp2,Calcrl,Heyl,Fzd2,Smarcd3,Dipk2a,Heg1,Bicc1,Emilin1,Ank2,Pofut1,Myocd,Adap2,Kdm2a,Ece1,Cc2d…	86/-
5_Summary	GO Biological Processes	GO:0032963	collagen metabolic process	-12.5586	-9.24844	11490,12406,12831,12843,13038,13039,14789,17387,17534,21814,23948,52377,56401,58223,66180,81877,170829,209039,210530,216725	Adam15,Serpinh1,Col5a1,Col1a2,Ctsk,Ctsl,P3h3,Mmp14,Mrc2,Tgfbr3,Mmp17,Rcn3,P3h1,Mmp19,P3h4,Tnxb,Tram2,Tns2,P3h2,Adamts2	20/-
6_Summary	GO Biological Processes	GO:0001501	skeletal system development	-12.3906	-9.1262	11474,12111,12161,12292,12399,12406,12843,13003,13601,13617,14043,14118,14173,14182,14219,14451,14633,14634,15413,16847,16998,17387,17869,17937,18027,18028,18214,18595,18596,18740,18763,18933,19228,20377,20472,20481,20613,21417,21808,21809,21813,21825,21827,21833,22160,23876,27973,56401,59056,72043,80752,84653,99929,105278,105722,107587,231633,235320,239405,269878,269941,474332,12831,12977,13653,…	Actn3,Bgn,Bmp6,Cacna1s,Runx3,Serpinh1,Col1a2,Vcan,Ecm1,Ednra,Ext2,Fbn1,Fgf2,Fgfr1,Ccn2,Gas1,Gli2,Gli3,Hoxb5,Lepr,Ltbp3,Mmp14,Myc,Nab2,Nfia,Nfib,Ddr2,Pdgfra,Pdgfrb,Pitx1,Pkd1,Prrx1,Pth1r,Sfrp1,Six2,Ski,Snai1,Zeb1,Tgfb2,Tgfb3,Tgfbr2,Thbs1,Thbs3,Thra,Twist1,Fbln5,Vkorc1,P3h1,Evc,Sulf2,Fam20c,Hes7,Tiparp,Cdk20,Ano6,Osr2,Tmem119,Zbtb16,Rspo2,Megf8,Chsy1,Dnm3os,Col5a1,Csf1,Egr1,Id4,Slc39a13,Selenom,Cre…	69/-
7_Summary	GO Biological Processes	GO:0010717	regulation of epithelial to mesenchymal transition	-11.3362	-8.16174	11477,13132,13138,13805,14726,16193,16392,20377,20613,21808,21809,21813,21814,22160,24063,80288,80294,97064,102693,192173,214384,246154,384009,629378	Acvr1,Dab2,Dag1,Eng,Pdpn,Il6,Isl1,Sfrp1,Snai1,Tgfb2,Tgfb3,Tgfbr2,Tgfbr3,Twist1,Spry1,Bcl9l,Pofut2,Wwtr1,Phldb1,Mcrip1,Myocd,Vasn,Glipr2,Dact3	24/-
8_Summary	Reactome Gene Sets	R-MMU-1793185	Chondroitin sulfate/dermatan sulfate metabolism	-10.494	-7.43111	11881,12111,13179,14734,15529,20970,23888,59031,60322,72136,74241,78923,121021,212898,269941,338362,14043,15442,20444,83398,108902,116847,12445,18596,22235,73836,232984,13617,14173,14387,14635,17160,19309,26877,53412,78830,171167,72043,100705	Arsb,Bgn,Dcn,Gpc3,Sdc2,Sdc3,Gpc6,Chst12,Chst7,Chst14,Chpf,Chsy3,Cspg4,Dse,Chsy1,Ust,Ext2,Hpse,St3gal2,Ndst3,B4gat1,Prelp,Ccnd3,Pdgfrb,Ugdh,Slc35b2,B3gnt8,Ednra,Fgf2,Gaa,Galk1,Man2b2,Pygm,B3galt1,Ppp1r3c,Slc25a12,Fut10,Sulf2,Acacb	39/-
9_Summary	GO Biological Processes	GO:0031589	cell-substrate adhesion	-10.0664	-7.03245	11474,11856,13138,13607,14219,14366,14369,15442,16408,16419,16779,18073,18186,19261,20377,20410,20411,22329,26362,50768,53867,57764,69538,72007,77057,81877,83964,100952,223272,226519,244895,13518,21961,235442	Actn3,Arhgap6,Dag1,Eda,Ccn2,Fzd4,Fzd7,Hpse,Itgal,Itgb5,Lamb2,Nid1,Nrp1,Sirpa,Sfrp1,Sorbs3,Sorbs1,Vcam1,Axl,Dlc1,Col5a3,Ntn4,Antxr1,Fndc3b,Ston1,Tnxb,Jam3,Emilin1,Itgbl1,Lamc1,Peak1,Dst,Tns1,Rab8b	34/-
10_Summary	GO Biological Processes	GO:0072001	renal system development	-9.90499	-6.91938	11504,11607,12161,12879,13003,13617,13653,13809,14118,14173,14182,14633,14634,14734,15213,16779,17869,18027,18073,18186,18595,18596,18763,18764,20377,20472,21412,21808,23948,24063,56198,67042,72043,83396,83675,97064,99929,107587,209039,214384,231214,235320,268902	Adamts1,Agtr1a,Bmp6,Cys1,Vcan,Ednra,Egr1,Enpep,Fbn1,Fgf2,Fgfr1,Gli2,Gli3,Gpc3,Hey1,Lamb2,Myc,Nfia,Nid1,Nrp1,Pdgfra,Pdgfrb,Pkd1,Pkd2,Sfrp1,Six2,Tcf21,Tgfb2,Mmp17,Spry1,Heyl,Ift27,Sulf2,Glis2,Bicc1,Wwtr1,Tiparp,Osr2,Tns2,Myocd,Cc2d2a,Zbtb16,Robo2	43/-
11_Summary	GO Biological Processes	GO:0010810	regulation of cell-substrate adhesion	-9.68757	-6.73422	11482,11490,11806,11856,12491,12837,12977,13132,13138,13612,13640,14366,14369,14726,14758,16852,16971,17387,18073,18186,18606,18708,18787,21825,50706,50768,58859,67896,72349,100952,244895,268780,320712,407800,12161,12399,12477,12703,14190,14634,15216,15284,16950,19122,19252,20356,23939,67374,74048,83964,243743,434215,100039795,212307	Acvrl1,Adam15,Apoa1,Arhgap6,Cd36,Col8a1,Csf1,Dab2,Dag1,Edil3,Efna5,Fzd4,Fzd7,Pdpn,Gpm6b,Lgals1,Lrp1,Mmp14,Nid1,Nrp1,Enpp2,Pik3r1,Serpine1,Thbs1,Postn,Dlc1,Efemp2,Ccdc80,Dusp3,Emilin1,Peak1,Egflam,Abi3bp,Ecm2,Bmp6,Runx3,Ctla4,Socs1,Fgl2,Gli3,Hfe,Hlx,Loxl3,Prnp,Dusp1,Sema5a,Mapk7,Jam2,Vsir,Jam3,Plxna4,Lrrc32,Ildr2,Mapre2	54/-
12_Summary	GO Biological Processes	GO:0042327	positive regulation of phosphorylation	-9.67637	-6.73422	11477,11607,11727,12161,12266,12389,12445,12491,12977,13132,13138,13205,13385,13617,13640,13653,13805,14118,14173,14182,14219,14366,14369,14370,14600,14739,14783,16001,16019,16191,16193,16195,16392,16847,16911,17937,18186,18198,18213,18214,18595,18596,18606,18708,18712,18763,18764,19116,19122,19766,21808,21825,21939,24136,26362,50490,53603,55984,63913,64297,67916,68655,68861,70097,94275,108116,10…	Acvr1,Agtr1a,Ang,Bmp6,C3,Cav1,Ccnd3,Cd36,Csf1,Dab2,Dag1,Ddx3x,Dlg4,Ednra,Efna5,Egr1,Eng,Fbn1,Fgf2,Fgfr1,Ccn2,Fzd4,Fzd7,Fzd8,Ghr,S1pr2,Grb10,Igf1r,Ighm,Il5,Il6,Il6st,Isl1,Lepr,Lmo4,Nab2,Nrp1,Musk,Ntrk3,Ddr2,Pdgfra,Pdgfrb,Enpp2,Pik3r1,Pim1,Pkd1,Pkd2,Prlr,Prnp,Ripk1,Tgfb2,Thbs1,Cd40,Zeb2,Axl,Nox4,Tslp,Camkk1,Niban1,Gprc5b,Plpp3,Fndc1,Dipk2a,Sash1,Maged1,Slco3a1,Ccdc88a,Arrb1,Cspg4,Fam20a,Tmem119,Cap…	94/-
13_Summary	GO Biological Processes	GO:0061061	muscle structure development	-9.61315	-6.6912	11474,11477,11790,12227,12266,12292,12389,13138,13617,13653,13717,13805,14199,15213,15214,15284,16392,16656,16852,17263,17268,17681,17691,17869,18595,18596,18740,19317,19883,20481,21412,21808,21814,22160,23794,24051,29857,30948,50490,53318,53376,54409,54720,56198,56758,57265,58859,66993,67155,77446,80288,109676,114142,214384,217082,226041,244810,415115,14173,14182,14615,68861,99929	Actn3,Acvr1,Speg,Btg2,C3,Cacna1s,Cav1,Dag1,Ednra,Egr1,Eln,Eng,Fhl1,Hey1,Hey2,Hlx,Isl1,Hivep3,Lgals1,Meg3,Meis1,Msc,Sik1,Myc,Pdgfra,Pdgfrb,Pitx1,Qki,Rora,Ski,Tcf21,Tgfb2,Tgfbr3,Twist1,Adamts5,Sgcb,Mapk12,Bin1,Nox4,Pdlim3,Usp2,Ramp2,Rcan1,Heyl,Mbnl1,Fzd2,Efemp2,Smarcd3,Smarca2,Heg1,Bcl9l,Ank2,Foxp2,Myocd,Hlf,Pgm5,AW551984,Neurl2,Fgf2,Fgfr1,Gjc1,Dipk2a,Tiparp	63/-
14_Summary	GO Biological Processes	GO:0048729	tissue morphogenesis	-9.01075	-6.16135	11477,11482,11876,12399,12702,12831,12977,13039,13138,13617,13800,13805,14043,14173,14182,14633,14634,14726,14734,14815,15213,15214,15904,16001,16193,16392,16911,17387,17869,18018,18124,18186,18763,18764,20292,20356,20377,20472,20481,20613,21412,21415,21808,21813,21814,22160,23794,24063,24136,50768,56079,56198,57265,58859,77446,80294,105278,225876,226519,231214,239405,268902,269878,11790,13607,14…	Acvr1,Acvrl1,Artn,Runx3,Socs3,Col5a1,Csf1,Ctsl,Dag1,Ednra,Enah,Eng,Ext2,Fgf2,Fgfr1,Gli2,Gli3,Pdpn,Gpc3,Nr3c1,Hey1,Hey2,Id4,Igf1r,Il6,Isl1,Lmo4,Mmp14,Myc,Nfatc1,Nr4a3,Nrp1,Pkd1,Pkd2,Ccl11,Sema5a,Sfrp1,Six2,Ski,Snai1,Tcf21,Tcf7l1,Tgfb2,Tgfbr2,Tgfbr3,Twist1,Adamts5,Spry1,Zeb2,Dlc1,Astn2,Heyl,Fzd2,Efemp2,Heg1,Pofut2,Cdk20,Kdm2a,Lamc1,Cc2d2a,Rspo2,Robo2,Megf8,Speg,Eda,Ccn2,Gli1,Gng8,Klf2,Loxl3,Ltbp3,M…	92/-
15_Summary	GO Biological Processes	GO:0007411	axon guidance	-8.9398	-6.12259	11785,11876,12399,13138,13617,13637,13640,13800,14451,14633,14634,16392,16773,16779,16911,16971,17181,18028,18124,18186,20266,20356,20564,21808,52666,58235,104360,105689,107448,108151,108902,230857,243743,268902,13175,13518,16001,18213,18223,24136,80297,171171,13385,14457,15529,16210,50706,52463,59036,210293,218194,12227,14182,14758,15213,16193,17475,29877,67042,70584,73340,81877,226519,235402,26…	Apbb1,Artn,Runx3,Dag1,Ednra,Efna2,Efna5,Enah,Gas1,Gli2,Gli3,Isl1,Lama2,Lamb2,Lmo4,Lrp1,Matn2,Nfib,Nr4a3,Nrp1,Scn1b,Sema5a,Slit3,Tgfb2,Arhgef25,Nectin1,Isl2,Mycbp2,Unc5a,Sema3d,B4gat1,Ece1,Plxna4,Robo2,Dclk1,Dst,Igf1r,Ntrk3,Numbl,Zeb2,Sptbn4,Ntng2,Dlg4,Gas7,Sdc2,Impact,Postn,Tet1,Dact1,Dock10,Phactr1,Btg2,Fgfr1,Gpm6b,Hey1,Il6,Mpdz,Hdgfl3,Ift27,Pak4,Nptxr,Tnxb,Lamc1,Lingo1,Cntn4,Megf8,Pid1,Pdgfra,P…	79/-
16_Summary	GO Biological Processes	GO:0040017	positive regulation of locomotion	-8.63097	-5.84372	11477,11504,11876,12267,12389,12778,12877,12977,13132,13617,13653,14173,14182,14366,14632,14726,15368,15945,16001,16195,16423,16971,17387,17869,18124,18186,18213,18214,18595,18596,18606,18708,18787,19285,20292,20296,20306,20356,20613,21808,21813,21825,21939,22160,22419,50490,50706,67141,67374,67916,70097,71709,74048,83397,83964,105722,108151,212307,227541,240185,269878,384009,19252,72349,105689,2…	Acvr1,Adamts1,Artn,C3ar1,Cav1,Ackr3,Cpeb1,Csf1,Dab2,Ednra,Egr1,Fgf2,Fgfr1,Fzd4,Gli1,Pdpn,Hmox1,Cxcl10,Igf1r,Il6st,Cd47,Lrp1,Mmp14,Myc,Nr4a3,Nrp1,Ntrk3,Ddr2,Pdgfra,Pdgfrb,Enpp2,Pik3r1,Serpine1,Cavin1,Ccl11,Ccl2,Ccl7,Sema5a,Snai1,Tgfb2,Tgfbr2,Thbs1,Cd40,Twist1,Wnt5b,Nox4,Postn,Fbxo5,Jam2,Plpp3,Sash1,Syde1,Vsir,Akap12,Jam3,Ano6,Sema3d,Mapre2,Camk1d,Jcad,Megf8,Glipr2,Dusp1,Dusp3,Mycbp2,Plxna4,Robo2,B…	105/-
17_Summary	GO Biological Processes	GO:0007423	sensory organ development	-8.63097	-5.84372	11482,12161,12266,12292,12609,12831,12837,12879,12962,13617,14173,14182,14221,14366,14451,14633,14634,14709,15213,15214,15951,16658,16779,17132,17150,17268,17536,17537,17869,18027,18028,18124,18186,18213,18595,18596,18933,19434,19672,20472,20481,21417,21808,21813,22160,23937,57265,58235,60613,66993,67042,71446,105278,107585,107587,114142,214301,230857,231214,235312,259172,320736,12259,16392	Acvrl1,Bmp6,C3,Cacna1s,Cebpd,Col5a1,Col8a1,Cys1,Crybb3,Ednra,Fgf2,Fgfr1,Fjx1,Fzd4,Gas1,Gli2,Gli3,Gng8,Hey1,Hey2,Ifi204,Mafb,Lamb2,Maf,Mfap2,Meis1,Meis2,Meis3,Myc,Nfia,Nfib,Nr4a3,Nrp1,Ntrk3,Pdgfra,Pdgfrb,Prrx1,Rax,Rcn1,Six2,Ski,Zeb1,Tgfb2,Tgfbr2,Twist1,Mab21l2,Fzd2,Nectin1,Kcnq4,Smarcd3,Ift27,Get1,Cdk20,Dio3,Osr2,Foxp2,Crygn,Ece1,Cc2d2a,C1qtnf5,Mfrp,Vstm4,C1qa,Isl1	64/-
18_Summary	GO Biological Processes	GO:0085029	extracellular matrix assembly	-8.45366	-5.69444	12843,13717,14230,14758,16779,23876,54409,57764,58859,81877,100952,108075	Col1a2,Eln,Fkbp10,Gpm6b,Lamb2,Fbln5,Ramp2,Ntn4,Efemp2,Tnxb,Emilin1,Ltbp4	12/-
19_Summary	GO Biological Processes	GO:1903053	regulation of extracellular matrix organization	-8.33264	-5.61123	13138,14089,14726,16193,16773,16779,18073,18214,20356,21808,58859,69538,81877,100952,102693,226519	Dag1,Fap,Pdpn,Il6,Lama2,Lamb2,Nid1,Ddr2,Sema5a,Tgfb2,Efemp2,Antxr1,Tnxb,Emilin1,Phldb1,Lamc1	16/-
20_Summary	GO Biological Processes	GO:0090287	regulation of cellular response to growth factor stimulus	-8.27678	-5.58061	11482,12389,12509,13179,13805,14118,14173,14182,14314,14366,14734,14783,16971,18186,20377,20481,21417,21809,21814,21825,24063,24136,52463,66695,68526,72043,74048,78558,80288,80752,83554,94187,100952,170676,214384,214425,240185,246154,381290,11477,12161,13132,13590,21813	Acvrl1,Cav1,Cd59a,Dcn,Eng,Fbn1,Fgf2,Fgfr1,Fstl1,Fzd4,Gpc3,Grb10,Lrp1,Nrp1,Sfrp1,Ski,Zeb1,Tgfb3,Tgfbr3,Thbs1,Spry1,Zeb2,Tet1,Aspn,Gpr155,Sulf2,Vsir,Htra3,Bcl9l,Fam20c,Fstl3,Zfp423,Emilin1,Peg10,Myocd,Cilp,Jcad,Vasn,Atp2b4,Acvr1,Bmp6,Dab2,Lefty1,Tgfbr2	44/-

## Sheet: COMMON down
Table S1: Pathway enrichment analysis details of the downregulated genes in Col6a1+ and Col6a1- CAFs versus normal fibroblasts.
GroupID	Category	Term	Description	LogP	Log(q-value)	Genes	Symbols	InTerm_InList
1_Summary	GO Biological Processes	GO:0030198	extracellular matrix organization	-10.3838	-6.53469	11606,12818,12830,14114,14238,15116,15117,15530,16949,17389,19288,26561,53381,56429,74199,76293,77794,94216,106042,107250,229595,399558	Agt,Col14a1,Col4a5,Fbln1,Foxf2,Has1,Has2,Hspg2,Loxl1,Mmp16,Ptx3,Mmp23,Prdx4,Dpt,Vit,Mfap4,Adamtsl2,Col4a6,Prickle1,Kazald1,Adamtsl4,Flrt2	22/-
2_Summary	GO Biological Processes	GO:0007169	transmembrane receptor protein tyrosine kinase signaling pathway	-10.192	-6.52893	11600,11835,12667,12830,14165,14172,14186,14205,14360,14573,17926,17984,18205,18605,20187,21687,22417,56338,64817,71660,71785,94216,106042,215418,216616,399558,14281,15205,244058,12193,13198,15116,15117,15936,16600,18032,20257,20698	Angpt1,Ar,Chrd,Col4a5,Fgf10,Fgf18,Fgfr4,Vegfd,Fyn,Gdnf,Myoc,Ndn,Ntf3,Enpp1,Ryk,Tek,Wnt4,Txnip,Svep1,Rarres2,Pdgfd,Col4a6,Prickle1,Csrnp1,Efemp1,Flrt2,Fos,Hes1,Rgma,Zfp36l2,Ddit3,Has1,Has2,Ier2,Klf4,Nfix,Stmn2,Sphk1	38/-
3_Summary	GO Biological Processes	GO:0001501	skeletal system development	-8.96766	-5.40148	12667,12950,14172,15117,15212,15245,15425,15427,15530,17389,17926,18032,18295,18552,18605,18750,19662,20187,20379,21922,23967,109663,209448,215418,215653,226844,231070,242509,16009,20681,106042,107250,242050	Chrd,Hapln1,Fgf18,Has2,Hexb,Hhip,Hoxc6,Hoxc9,Hspg2,Mmp16,Myoc,Nfix,Ogn,Pcsk5,Enpp1,Prkca,Rbp4,Ryk,Sfrp4,Clec3b,Osr1,Hoxc11,Hoxc10,Csrnp1,Rassf2,Flvcr1,Insig1,Bnc2,Igfbp3,Sox8,Prickle1,Kazald1,Igsf10	33/-
4_Summary	GO Biological Processes	GO:0110110	positive regulation of animal organ morphogenesis	-8.74813	-5.26113	11835,12490,14165,14186,14573,20681,22414,22417,109663,11600,11606,13388,14312,15205,15245,18208,19206,19378,20315,21687,21923,23967,106042,244058,20187,11668,12667,14238,16600,18605,22762,216850,14172,14205,15117,15530,18750,75723,20379,21930,77794,235505,238247,18552,19662,17967,242509	Ar,Cd34,Fgf10,Fgfr4,Gdnf,Sox8,Wnt2b,Wnt4,Hoxc11,Angpt1,Agt,Dll1,Brd2,Hes1,Hhip,Ntn1,Ptch1,Aldh1a2,Cxcl12,Tek,Tnc,Osr1,Prickle1,Rgma,Ryk,Aldh1a1,Chrd,Foxf2,Klf4,Enpp1,Zfpm2,Kdm6b,Fgf18,Vegfd,Has2,Hspg2,Prkca,Amotl1,Sfrp4,Tnfaip6,Adamtsl2,Cd109,Arid4a,Pcsk5,Rbp4,Ncam1,Bnc2	47/-
5_Summary	GO Biological Processes	GO:0060322	head development	-7.73254	-4.42164	12667,13388,13654,14165,14360,15205,15530,16157,16158,17967,18032,18111,18205,18227,18991,19206,19378,20187,20315,20698,22414,22417,67263,67749,77630,99982,106042,107503,215418,216850,226844,404634,14009,14573,17926,17984,18208,18605,18750,20257,21923,56471,244058,245537,320840,399558,20512,12373,68794,72948,235180,11835	Chrd,Dll1,Egr2,Fgf10,Fyn,Hes1,Hspg2,Il11ra1,Il11ra2,Ncam1,Nfix,Nnat,Ntf3,Nr4a2,Pou3f1,Ptch1,Aldh1a2,Ryk,Cxcl12,Sphk1,Wnt2b,Wnt4,Zswim6,Mgarp,Prdm8,Kdm1a,Prickle1,Atf5,Csrnp1,Kdm6b,Flvcr1,Macroh2a2,Etv1,Gdnf,Myoc,Ndn,Ntn1,Enpp1,Prkca,Stmn2,Tnc,Stmn4,Rgma,Nlgn3,Negr1,Flrt2,Slc1a3,Casq2,Flnc,Tppp,Fez1,Ar	52/-
6_Summary	GO Biological Processes	GO:0042063	gliogenesis	-7.29042	-4.02527	11606,12950,13388,13654,14165,15205,15212,17926,17984,18032,18205,18208,18605,18991,20681,72948,77630,227325,245537,14360	Agt,Hapln1,Dll1,Egr2,Fgf10,Hes1,Hexb,Myoc,Ndn,Nfix,Ntf3,Ntn1,Enpp1,Pou3f1,Sox8,Tppp,Prdm8,Dner,Nlgn3,Fyn	20/-
7_Summary	GO Biological Processes	GO:0048598	embryonic morphogenesis	-7.05784	-3.83408	11668,12667,13388,14165,14238,14312,14573,15205,15427,15530,17389,18208,18605,19206,19378,19662,20681,22417,23967,50530,106042,109205,109663,209448,216850,226844,231070,244058,18552,22762,71660,23965,16600,18032,108030,242509,71566	Aldh1a1,Chrd,Dll1,Fgf10,Foxf2,Brd2,Gdnf,Hes1,Hoxc9,Hspg2,Mmp16,Ntn1,Enpp1,Ptch1,Aldh1a2,Rbp4,Sox8,Wnt4,Osr1,Mfap5,Prickle1,Sobp,Hoxc11,Hoxc10,Kdm6b,Flvcr1,Insig1,Rgma,Pcsk5,Zfpm2,Rarres2,Tenm3,Klf4,Nfix,Lin7a,Bnc2,Clmp	37/-
8_Summary	GO Biological Processes	GO:0040008	regulation of growth	-6.96748	-3.81628	11554,11606,11835,12061,12818,13388,14566,16009,16526,17967,18208,18605,19206,19662,20187,20315,20698,20856,21923,22762,23945,55942,67866,70925,74116,107250,110058,226844,244058	Adrb1,Agt,Ar,Bdkrb1,Col14a1,Dll1,Gdf9,Igfbp3,Kcnk2,Ncam1,Ntn1,Enpp1,Ptch1,Rbp4,Ryk,Cxcl12,Sphk1,Stc2,Tnc,Zfpm2,Mgll,Sertad1,Wfdc1,Cdkn2aip,Pi16,Kazald1,Syt17,Flvcr1,Rgma	29/-
9_Summary	Reactome Gene Sets	R-MMU-1474244	Extracellular matrix organization	-6.84972	-3.76066	12818,12830,12950,14115,15894,16949,17022,17389,18750,21923,50530,76293,76477,94216,246707,269132	Col14a1,Col4a5,Hapln1,Fbln2,Icam1,Loxl1,Lum,Mmp16,Prkca,Tnc,Mfap5,Mfap4,Pcolce2,Col4a6,Emilin2,Colgalt2	16/-
10_Summary	GO Biological Processes	GO:0001944	vasculature development	-6.35449	-3.43176	11600,11606,12667,13198,13388,13654,14165,14172,14205,15117,15205,15530,18552,18605,18750,19378,20315,20698,21687,22762,23967,58182,64817,75723,106042,226844,16600,20317	Angpt1,Agt,Chrd,Ddit3,Dll1,Egr2,Fgf10,Fgf18,Vegfd,Has2,Hes1,Hspg2,Pcsk5,Enpp1,Prkca,Aldh1a2,Cxcl12,Sphk1,Tek,Zfpm2,Osr1,Prokr1,Svep1,Amotl1,Prickle1,Flvcr1,Klf4,Serpinf1	28/-
11_Summary	KEGG Pathway	mmu05200	Pathways in cancer - Mus musculus (house mouse)	-6.2448	-3.35986	11513,11606,11835,12061,12830,13388,14165,14172,14186,14205,14281,14745,15205,15245,16194,17873,18750,19206,20315,22414,22417,54354,94216,212398,11554,16600	Adcy7,Agt,Ar,Bdkrb1,Col4a5,Dll1,Fgf10,Fgf18,Fgfr4,Vegfd,Fos,Lpar1,Hes1,Hhip,Il6ra,Gadd45b,Prkca,Ptch1,Cxcl12,Wnt2b,Wnt4,Rassf5,Col4a6,Frat2,Adrb1,Klf4	26/-
12_Summary	GO Biological Processes	GO:0009954	proximal/distal pattern formation	-6.20376	-3.33655	13388,14165,15427,19378,23967,109663,209448,12667,13198,13654,15205,15245,15425,18552,18553,19206,22414,106042,18605,226844	Dll1,Fgf10,Hoxc9,Aldh1a2,Osr1,Hoxc11,Hoxc10,Chrd,Ddit3,Egr2,Hes1,Hhip,Hoxc6,Pcsk5,Pcsk6,Ptch1,Wnt2b,Prickle1,Enpp1,Flvcr1	20/-
13_Summary	GO Biological Processes	GO:0045444	fat cell differentiation	-5.93431	-3.13156	11554,13654,14165,16600,18227,18605,20341,20681,22762,71660,81703,107503,12193,13198,14747,15205,70717,231070,12667,13388,18208,19206,20187,21930,22417,23967,60611,74116,99982,106042,216616,244058	Adrb1,Egr2,Fgf10,Klf4,Nr4a2,Enpp1,Selenbp1,Sox8,Zfpm2,Rarres2,Jdp2,Atf5,Zfp36l2,Ddit3,Cmklr1,Hes1,Medag,Insig1,Chrd,Dll1,Ntn1,Ptch1,Ryk,Tnfaip6,Wnt4,Osr1,Foxj2,Pi16,Kdm1a,Prickle1,Efemp1,Rgma	32/-
14_Summary	GO Biological Processes	GO:0050930	induction of positive chemotaxis	-5.8947	-3.10667	14165,14205,18205,18750,20315,11600,12291,13198,14172,14186,14281,14573,17873,18783,21687,68794,71785,11606,11835,14114,14745,15894,16009,16012,16194,16600,17926,20187,20379,20698,81799,215653,215748,227753,12061,12737,14747,15117,18208,18552,21930,71660,75723,15205,15530,19206,19378,20317,22353,23967,67866,235505,12830,21923,94216,319480,11513,11554,12373,54354,14360,15512,17872,216742,244058,24…	Fgf10,Vegfd,Ntf3,Prkca,Cxcl12,Angpt1,Cacna1g,Ddit3,Fgf18,Fgfr4,Fos,Gdnf,Gadd45b,Pla2g4a,Tek,Flnc,Pdgfd,Agt,Ar,Fbln1,Lpar1,Icam1,Igfbp3,Igfbp6,Il6ra,Klf4,Myoc,Ryk,Sfrp4,Sphk1,C1qtnf3,Rassf2,Cnksr3,Gsn,Bdkrb1,Cldn1,Cmklr1,Has2,Ntn1,Pcsk5,Tnfaip6,Rarres2,Amotl1,Hes1,Hspg2,Ptch1,Aldh1a2,Serpinf1,Vip,Osr1,Wfdc1,Cd109,Col4a5,Tnc,Col4a6,Itga11,Adcy7,Adrb1,Casq2,Rassf5,Fyn,Hspa2,Ppp1r15a,Fnip1,Rgma,Sh3bp…	68/-
15_Summary	GO Biological Processes	GO:0048608	reproductive structure development	-5.49782	-2.77674	11600,11606,11835,14165,14238,15894,18783,19288,19662,20317,20681,21923,21930,22417,23967,53381,238247	Angpt1,Agt,Ar,Fgf10,Foxf2,Icam1,Pla2g4a,Ptx3,Rbp4,Serpinf1,Sox8,Tnc,Tnfaip6,Wnt4,Osr1,Prdx4,Arid4a	17/-
16_Summary	GO Biological Processes	GO:1901342	regulation of vasculature development	-5.15001	-2.58383	11606,12490,13388,14172,14205,15245,16600,17872,18750,19223,20317,20698,21687,22417,60611,246707	Agt,Cd34,Dll1,Fgf18,Vegfd,Hhip,Klf4,Ppp1r15a,Prkca,Ptgis,Serpinf1,Sphk1,Tek,Wnt4,Foxj2,Emilin2	16/-
17_Summary	GO Biological Processes	GO:0036119	response to platelet-derived growth factor	-4.88449	-2.37521	13198,14360,15116,15117,18605,15212,21930,209378,11600,76293,106042	Ddit3,Fyn,Has1,Has2,Enpp1,Hexb,Tnfaip6,Itih5,Angpt1,Mfap4,Prickle1	11/-
18_Summary	GO Biological Processes	GO:0045604	regulation of epidermal cell differentiation	-4.8454	-2.3511	13388,15205,17133,19206,20379,235505,404634,14165,14573,23967,60611,14114,15117,12490,22414	Dll1,Hes1,Maff,Ptch1,Sfrp4,Cd109,Macroh2a2,Fgf10,Gdnf,Osr1,Foxj2,Fbln1,Has2,Cd34,Wnt2b	15/-
19_Summary	GO Biological Processes	GO:0007422	peripheral nervous system development	-4.80519	-2.31819	11606,12737,13654,14573,17926,18205,18991,20681,15205,12950,13388,18208,18750,20187,20315,20317,72948,99982,107503,118454,244058,245537,399558,433485,18032	Agt,Cldn1,Egr2,Gdnf,Myoc,Ntf3,Pou3f1,Sox8,Hes1,Hapln1,Dll1,Ntn1,Prkca,Ryk,Cxcl12,Serpinf1,Tppp,Kdm1a,Atf5,Gjc2,Rgma,Nlgn3,Flrt2,Syndig1,Nfix	25/-
20_Summary	GO Biological Processes	GO:0048014	Tie signaling pathway	-4.59833	-2.17828	11600,21687,64817,15205,23967,12487,14281,15894,20315,11606,13198,16600,17926,71785,81799,18605,19662,15117,22762	Angpt1,Tek,Svep1,Hes1,Osr1,Cd28,Fos,Icam1,Cxcl12,Agt,Ddit3,Klf4,Myoc,Pdgfd,C1qtnf3,Enpp1,Rbp4,Has2,Zfpm2	19/-
